# Supplementary material for: Mitochondrial DNA Copy Numbers and Lung Cancer: A Systematic Review and Meta-Analysis
Source: Int J Mol Sci. 2025 Jul 10;26(14):6610. doi: 10.3390/ijms26146610 (PMC12294451; doi:10.3390/ijms26146610)
Supplement: Supplementary file 1 [file ijms-26-06610-s001.zip]

Archive with 1 entries (1 files):
- ijms-3728343-supplementary.pdf
